# Supplementary material for: The SARS-CoV-2 monoclonal antibody combination, AZD7442, is protective in non-human primates and has an extended half-life in humans
Source: Sci Transl Med. 2022 Jan 25:eabl8124. doi: 10.1126/scitranslmed.abl8124 (PMC8939769; doi:10.1126/scitranslmed.abl8124)
Supplement: Supplementary file 2 — Data file S1 [file scitranslmed.abl8124_data_file_s1.xlsx]

## Sheet: Cynomolgus Macaque PK Study
PK Study in Cynomolgus Macaques
Summary of Animal Groups and Dosing (IV Arm)
Groups	Test Material	ROA	Dose Level (mg/kg)	Dose Vol. (mL/kg)	Dose Conc. (mg/mL)	Day 15 Necropsya		Day 57 Necropsya
						Males	Females	Males	Females
1	Control	IV	0	10	0	4	4	2	2
2	AZD7442		600	10	30	3	3	2	2
Summary of Animal Groups and Dosing (IM Arm)
Groups	Test Material	ROA	Dose Level (mg/kg)	Dose Vol. (mL/kg)	Dose Conc. (mg/mL)	Number of Animals
						Males	Females
1	Control	IM	0	1	0	2	2
3	AZD7442	IM	150	1	75	2	2
a These animals were used for single-dose toxicology study and were euthanized on Day 15 or 57 after mAb administration
Summary of Animals
Groups	Test Material	ROA	Dose Level (mg/kg)	Animal ID	Weight (kg)	Sex
1	Control	IV/IM	0	1001	2.4	Male
				1002	2	Male
				1003	2.6	Male
				1104	2.3	Male
				1005	2	Male
				1006	2.1	Male
				1601	2.3	Female
				1502	2.5	Female
				1503	2.3	Female
				1504	2.3	Female
				1505	2.4	Female
				1506	2.4	Female
2	AZD7442	IV	600	2001	1.9	Male
				2002	2.1	Male
				2003	2.3	Male
				2104	2.2	Male
				2005	2	Male
				2501	2.4	Female
				2502	2.2	Female
				2503	2.3	Female
				2504	2.5	Female
				2605	2.4	Female
3	AZD7442	IM	150	3001	2.1	Male
				3002	2.3	Male
				3601	2.5	Female
				3502	2.3	Female
Mean (±SD) Pharmacokinetic Parameters of AZD8895 and AZD1061 Following IV Infusion of AZD7442 at 600 mg/kg
Antibody	Gender	Median tmax (day)	Cmax (μg/mL)	AUC0-14 (day*μg/mL)	AUC0-28 (day*μg/mL)	AUC0-56 (day*μg/mL)
AZD8895	Male	0.04	7700 ± 2300	44500 ± 551	65100 ± NA	85600 ± NA
	Female	0.04	7770 ± 1890	43300 ± 3560	65900 ± NA	77200 ± NA
	Combined	0.04	7730 ± 1990	43900 ± 2360	65500 ± 1660	81400 ± 11000
AZD1061	Male	0.04	8300 ± 827	46200 ± 2750	68700 ± NA	93900 ± NA
	Female	0.06	7090 ± 621	43200 ± 3240	71200 ± NA	100000 ± NA
	Combined	0.04	7700 ± 939	44700 ± 3140	70000 ± 3280	97100 ± 7300
Mean (±SD) Pharmacokinetic Parameters of AZD8895 and AZD1061 Following IM Infusion of AZD7442 at 150 mg/kg
Antibody	Gender	Median tmax (day)	Cmax (μg/mL)	AUC0-28 (day*μg/mL)	AUC0-56 (day*μg/mL)	Bioavailability (F)b
AZD8895	Male	3	933 ± NA	18700 ± NA	28700 ± NA	1.34
	Female	2	963 ± NA	17000 ± NA	21100 ± NA	1.09
	Combined	2.5	948 ± 53.8	17900 ± 1150	24900 ± 5190	1.22
AZD1061	Male	2.5	944 ± NA	20700 ± NA	31500 ± NA	1.34
	Female	2	1021 ± NA	18800 ± NA	23100 ± NA	0.922
	Combined	2	1010 ± 73.6	19800 ± 1220	27300 ± 5180	1.13
b Bioavailability = IM Mean (AUC0-56/D) / IV Mean (AUC0-56/D)
NA = Not applicable
Individual AZD7442 Serum Concentration Data
Test Material	ROA	Dose Level (mg/kg)	Animal ID	AZD7442 Concentration (μg/mL)
				0	0.021	0.042	0.167	0.5	1	2	3	5	7	10	14	21	28	35	42	49	56
AZD7442	IV	600	2001	BQL	20610	15080	13660	10010	9970	8920	7030	6280	5670	5650	5470
			2002	BQL	14400	13590	10950	10580	8820	7700	6530	6030	5790	5180	5060
			2003	BQL	13890	13800	12050	10570	9880	7650	7110	6920	6050	5170	4820
			2104	BQL	16430	15150	12800	11630	9450	8400	7340	6140	5960	5200	4800	2860	2770	2270	1836	1735	1207
			2005	BQL	13970	13040	10840	10450	9980	7660	6500	6090	5500	5210	4590	2890	2095	1362	1322	1062	873
			2501	BQL	18090	12650	10030	9950	9540	7570	6570	5580	5570	4400	3490
			2502	BQL	14590	13920	11180	10470	8490	7440	6600	6350	5570	5090	4910
			2503	BQL	14770	14590	12670	11830	9490	7930	6990	6510	6050	5460	5530
			2504	BQL	12480	12280	11400	9930	8800	6790	4870	6010	6230	5440	4510	3660	2660	1968	1497	1435	1201
			2605	BQL	12540	13450	12870	11300	10100	6920	5190	6490	6340	5890	5700	2920	1837	1392	1120.4	909	781
AZD7442	IM	150	3001	BQL	321	647	1121	1668	1886	1763	2063	1888	1776	1630	1210	1240	1077	810	675	554	482
			3002	BQL	276	464	1001	1498	1739	1789	1765	1704	1659	1585	1137	1220	1166	911	726	607	591
			3601	BQL	233	447	1251	1614	1607	2040	1832	1751	1516	1380	1545	793	729	55.5	BQL	BQL	BQL
			3502	BQL	170.9	370	1101	1541	1553	1925	1673	1642	1541	1343	1384	898	1039	493	449	356	317
BQL = Below lower limit of quantification 9 μg/mL

## Sheet: Rhesus Macaque Study
SARS-CoV-2 Challenge Study in Rhesus Macaques
Summary of Animal Groups and Dosing
Groups	Test Material	Dose Level (mg/kg)	Dosing Timea	Day 2 Necropsy		Day 14 Necropsy
				Males	Females	Males	Females
1	Isotype Control mAb	40	Day -3	0	0	2	1
2	AZD7442	40	Day -3	0	0	2	1
3	AZD7442	4	Day -3	0	1	2	1
4	AZD7442-YTE	4	Day -3	1	0	2	1
5	AZD7442	40	Day 1	0	1	2	1
a Time at which mAb was administered, relative to day of SARS-CoV-2 challenge (defined as Day 0).
Summary of Animals
Groups	Test Material	Dose Level (mg/kg)	Dosing Timea	Animal ID	Weight (kg)	DOB	Sex
1	Isotype Control mAb	40	Day -3	7219	6.24	2015-04-06	Male
				7220	7.26	2015-04-10	Male
				7224	6.7	2015-04-29	Female
2	AZD7442	40	Day -3	7156	3.64	2015-04-25	Female
				7221	6.72	2015-03-10	Male
				7222	6.36	2015-04-08	Male
3	AZD7442	4	Day -3	7141	7.04	2015-04-29	Male
				7143	7.28	2015-05-12	Male
				7159	4.78	2015-05-23	Female
				7160	5.62	2015-06-23	Female
4	AZD7442-YTE	4	Day -3	7122	5.78	2015-04-26	Male
				7126	4.66	2015-04-24	Female
				7246	5.82	2015-04-13	Male
				7247	7.04	2015-04-06	Male
5	AZD7442	40	Day 1	7135	6.6	2015-05-13	Male
				7136	4.6	2015-04-30	Female
				7139	6.06	2015-05-08	Male
				7140	4.98	2015-05-04	Female
a Time at which mAb was administered, relative to day of SARS-CoV-2 challenge (defined as Day 0).
huIgG Concentrations in NHP serum at different days after mAb administration relative to day of SARS-CoV-2 challenge
Group	Animal ID	huIgG Concentration (μg/mL)
		Day -3	Day 0	Day 1	Day 2	Day 4	Day 7	Day 10	Day 14
Group 1	7219	<0.01	1042.8	701	512.2	460.9	591.3	644.2	565.5
Isotype Control
40 mg/kg	7220	<0.01	483	833.9	546.2	446.3	726.7	573.7	562.1
	7224	<0.01	<0.01	<0.01	<0.01	<0.01	<0.01	<0.01	<0.01
Group 2	7156	<0.01	556.8	725.7	474.2	397.7	516.9	489.4	418.2
AZD7442
40 mg/kg	7221	<0.01	523.7	627.4	379	354.6	483	440.9	430.1
Prophylaxis	7222	<0.01	602.3	713.4	475.2	332	639.3	499.8	591.2
Group 3	7141	<0.01	36.5	43.8	30.1	28.4	39.3	34.8	33.1
AZD7442	7143	<0.01	48.5	42.5	27.4	29	36.8	32.7	27.1
4 mg/kg	7159	<0.01	43.9	43	29.5	33.9	34.6	30.2	23.2
Prophylaxis	7160	<0.01	40.2	45.9	32.7
Group 4	7122	<0.01	17.9	19.1	15	17.6	18.7	18.4	10.4
AZD7442-YTE	7126	<0.01	18.8	20.5	15.9	20.7	15.5	14.9	11.5
4 mg/kg	7246	<0.01	22.4	16.4	20.7	17.4	16.7	18	15.2
Prophylaxis	7247	<0.01	24.8	18.6	19.9
Group 5	7135	<0.01	<0.01	<0.01	317.6	331.7	332.4	399.2	326.9
AZD7442	7136	<0.01	<0.01	<0.01	330.5	350.4	341.6	281.1	235.2
40 mg/kg	7139	<0.01	<0.01	<0.01	403.6	437.3	379.3	315.8	372.3
Treatment	7140	0.02	<0.01	<0.01	429.1
SARS-CoV-2 Pseudovirus Neutralization Titer in NHP Serum
Group	Animal ID	Pseudovirus Neutralization Titer (Neut50)
		Day -3	Day 0	Day 1	Day 2	Day 4	Day 7	Day 10	Day 14
Group 1	7219	20	20	20	20	20	20	20	199
Isotype Control
40 mg/kg	7220	20	23	42	48	20	21	54	162
	7224	23	20	20	20	20	20	35	169
Group 2	7156	24	1184938	1767908	1119816	1656682	1357665	929711	96199
AZD7442
40 mg/kg	7221	20	577561	1457112	1132770	208848	238918	300824	141035
Prophylaxis	7222	20	1353882	3576784	1485329	347166	287133	104050	72430
Group 3	7141	28	24050	50190	26393	25793	84737	21960	21870
AZD7442	7143	20	28404	69993	17659	13789	62069	17348	21420
4 mg/kg	7159	20	55839	45489	30567	11812	43682	7271	14865
Prophylaxis	7160	20	31182	87463	36898
Group 4	7122	68	7918	11712	9332	5270	24116	4820	5019
AZD7442-YTE	7126	20	9034	10718	19191	13391	9986	3956	8991
4 mg/kg	7246	20	8116	12787	11776	18759	18956	3847	4540
Prophylaxis	7247	20	7798	23766	13537
Group 5	7135	35	40	83	771565	243255	369488	293964	190836
AZD7442	7136	20	20	27	482159	269646	268329	250445	146483
40 mg/kg	7139	20	36	30	980477	189439	389192	135200	351924
Treatment	7140	20	20	20	1036148
SARS-CoV-2 sgmRNA Titer in Nasal Swabs
Group	Animal ID	SARS-CoV-2 sgmRNA (Copies/mL)
		Day 0	Day 1	Day 2	Day 4	Day 7	Day 10	Day 14
Group 1	7219	50	2768	13254	13837	50	50	50
Isotype Control
40 mg/kg	7220	50	1833	521	50	50	50	50
	7224	50	567527	21803613	51078	2464	50	50
Group 2	7156	50	50	50	50	50	50	50
AZD7442
40 mg/kg	7221	50	50	50	50	50	50	50
Prophylaxis	7222	50	50	50	50	50	50	50
Group 3	7141	50	50	3987	50	50	50	50
AZD7442	7143	50	461	2109	50	50	50	50
4 mg/kg	7159	50	50	50	50	50	50	50
Prophylaxis	7160	50	50	50
Group 4	7122	50	1417	87436	50	50	50	50
AZD7442-YTE	7126	50	50	50	50	50	50	50
4 mg/kg	7246	50	50	50	50	50	50	50
Prophylaxis	7247	50	50	50
Group 5	7135	50	586	522743	50	50	50	50
AZD7442	7136	50	28406	136641	20050	50	50	50
40 mg/kg	7139	50	102655	70461	781	50	50	50
Treatment	7140	50	48114	310562
SARS-CoV-2 sgmRNA Titer in Bronchoalveolar Lavage Samples
Group	Animal ID	SARS-CoV-2 sgmRNA (Copies/mL)
		Day 0	Day 1	Day 2	Day 4	Day 7	Day 10	Day 14
Group 1	7219	50	383	63214	2717	505	50	50
Isotype Control
40 mg/kg	7220	50	35659	44989	464	50	50	50
	7224	50	76072	33635	822	50	50	50
Group 2	7156	50	50	50	50	50	50	50
AZD7442
40 mg/kg	7221	50	50	50	50	50	50	50
Prophylaxis	7222	50	50	50	50	50	50	50
Group 3	7141	50	50	50	50	50	50	50
AZD7442	7143	50	50	50	50	50	50	50
4 mg/kg	7159	50	50	50	50	50	50	50
Prophylaxis	7160	50	50	50
Group 4	7122	50	50	50	50	50	50	50
AZD7442-YTE	7126	50	50	50	50	50	50	50
4 mg/kg	7246	50	50	50	50	50	50	50
Prophylaxis	7247	50	50	50
Group 5	7135	50	9266	21463	50	50	50	50
AZD7442
40 mg/kg
Treatment	7136	50	51794	5368	50	50	50	50
	7139	50	18938	4567	50	50	50	50
	7140	50	31920	749

## Sheet: Cynomolgus Macaque Study
SARS-CoV-2 Challenge Study in Cynomolgus Macaques
Summary of Animal Groups and Dosing
Groups	Test Material	Dose Level (mg/kg)	Dosing Timea	Day 5 Necropsy
				Males	Females
1	Isotype Control mAb	40	Day -3	1	2
2	AZD7442	4	Day -3	1	2
3	AZD7442	0.4	Day -3	1	2
4	AZD7442	0.04	Day -3	2	1
5	AZD7442	40	Day 1	2	1
5	AZD7442-YTE	40	Day 1	2	1
a Time at which mAb was administered, relative to day of SARS-CoV-2 challenge (defined as Day 0).
Summary of Animals
Groups	Test Material	Dose Level (mg/kg)	Dosing Timea	Animal ID	Weight (kg)	DOB	Sex
1	Isotype Control mAb	40	Day -3	V100	3.74	2017-01-24	Female
				V099	3.88	2017-04-14	Female
				V118	5.56	2017-01-02	Male
2	AZD7442	4	Day -3	V101	3.18	2017-03-12	Female
				V117	4.18	2017-01-29	Male
				V103	4.46	2017-04-19	Female
3	AZD7442	0.4	Day -3	V104	3.5	2017-04-21	Female
				V098	3.66	2017-03-21	Female
				V112	4.1	2017-01-06	Male
4	AZD7442	0.04	Day -3	V105	3.32	2017-04-01	Female
				V115	3.96	2017-01-13	Male
				V116	5.28	2016-10-13	Male
5	AZD7442	40	Day 1	V097	3.44	2017-04-11	Female
				V113	3.68	2016-10-22	Male
				V110	6.32	2017-01-15	Male
6	AZD7442-YTE	40	Day 1	V102	3.58	2017-04-12	Female
				V114	4.14	2016-12-13	Male
				V111	5.58	2017-01-04	Male
a Time at which mAb was administered, relative to day of SARS-CoV-2 challenge (defined as Day 0).
huIgG Concentrations in NHP serum at different days after mAb administration relative to day of SARS-CoV-2 challenge
Group	Antibody	Animal ID	huIgG Concentration (μg/mL)
			Day -3	Day 0	Day 1	Day 2	Day 4	Day 5
Group 1	Isotype Control	V100	0.0078	1373.2	1116.8	871.9	699.9	736
	40 mg/kg	V099	0.0078	1376.3	1121.8	917.4	830.8	944.4
	Prophylaxis	V118	0.0078	1082.7	886.4	781.7	712.4	700
Group 2	AZD7442	V101	0.0078	102.2	85.4	85.3	57.4	67.9
	4 mg/kg	V117	0.0078	69.3	82.4	72.9	49.8	67
	Prophylaxis	V103	0.0078	117.7	82.5	85.5	77.5	92
Group 3	AZD7442	V104	0.0078	10.1	8.3	8.4	8.7	6.3
	0.4 mg/kg	V098	0.0078	8.8	8.5	8.5	8.5	7.3
	Prophylaxis	V112	0.0078	8.3	8.5	8.9	7.3	7.6
Group 4	AZD7442	V105	0.0078	0.9	0.8	0.8	0.7	0.7
	0.04 mg/kg	V115	0.0078	0.8	0.8	0.7	0.7	0.7
	Prophylaxis	V116	0.0078	1.2	1	1.2	0.8	0.9
Group 5	AZD7442	V097	0.0078	0.0078	0.008	1485.5	996.7	894.8
	40 mg/kg	V113	0.0078	0.013	0.034	2280.5	1033.8	900.7
	Prophylaxis	V110	0.0078	0.0078	0.011	2388.1	851	1249
Group 6	AZD7442-YTE	V102	0.0078	0.016	0.026	2120	1430.8	1009
	40 mg/kg	V114	0.0078	0.0078	0.0078	2015.1	986.6	1312.8
	Prophylaxis	V111	0.0078	0.0078	0.0078	1035.9	791.1	808.7
SARS-CoV-2 PRNT50 titer in NHP Serum
Group	Antibody	Animal ID	Serum PRNT50 Titer
			Day -3	Day 0	Day 1	Day 2	Day 4	Day 5
Group 1	Isotype Control	V100	<20	<20	<20	<20	180	<20
	40 mg/kg	V099	20	<20	<20	<20	60	<20
	Prophylaxis	V118	<20	<20	<20	<20	180	<20
Group 2	AZD7442	V101	<20	1620	1620	4860	4860	4860
	4 mg/kg	V117	20	1620	1620	1620	1620	1620
	Prophylaxis	V103	20	4860	4860	4860	4860	4860
Group 3	AZD7442	V104	20	180	540	540	540	180
	0.4 mg/kg	V098	20	180	540	180	180	180
	Prophylaxis	V112	<20	180	180	180	180	180
Group 4	AZD7442	V105	<20	20	60	60	180	20
	0.04 mg/kg	V115	20	20	60	180	20	20
	Prophylaxis	V116	20	20	60	180	60	20
Group 5	AZD7442	V097	<20	<20	<20	43740	43740	43740
	40 mg/kg	V113	<20	<20	60	>43740	43740	43740
	Prophylaxis	V110	<20	<20	<20	43740	43740	43740
Group 6	AZD7442-YTE	V102	<20	<20	<20	43740	43740	43740
	40 mg/kg	V114	20	<20	20	43740	43740	43740
	Prophylaxis	V111	<20	<20	60	43740	43740	43740
SARS-CoV-2 Infectious Virus Titer in Bronchoalveolar Lavage (TCID50/mL)
Group	Antibody	Animal ID	Infectious Virus Titer (TCID50/mL) in BAL
			Day 0	Day 1	Day 2	Day 4	Day 5
Group 1	Isotype Control	V100	250.594	1.07152e+07	107152	10715.2	2344.23
	40 mg/kg	V099	250.594	2.34423e+06	1.58489e+06	250.594	250.594
	Prophylaxis	V118	250.594	1.07152e+06	501187	2344.23	5011.87
Group 2	AZD7442	V101	250.594	250.594	250.594	250.594	250.594
	4 mg/kg	V117	250.594	250.594	250.594	250.594	250.594
	Prophylaxis	V103	250.594	250.594	250.594	250.594	250.594
Group 3	AZD7442	V104	250.594	15848.9	23442.3	250.594	250.594
	0.4 mg/kg	V098	250.594	1071.52	250.594	250.594	250.594
	Prophylaxis	V112	250.594	33884.4	250.594	250.594	250.594
Group 4	AZD7442	V105	250.594	501187	107152	250.594	250.594
	0.04 mg/kg	V115	250.594	234423	107152	250.594	250.594
	Prophylaxis	V116	250.594	1.07152e+07	501187	250.594	250.594
Group 5	AZD7442	V097	250.594	2.34423e+07	250.594	250.594	250.594
	40 mg/kg	V113	250.594	1.58489e+07	250.594	250.594	250.594
	Prophylaxis	V110	250.594	2.34423e+06	250.594	250.594	250.594
Group 6	AZD7442-YTE	V102	250.594	2.34423e+06	501.187	250.594	250.594
	40 mg/kg	V114	250.594	2.34423e+06	250.594	250.594	250.594
	Prophylaxis	V111	250.594	1.07152e+07	501.187	250.594	250.594
SARS-CoV-2 sgmRNA in Bronchoalveolar Lavage (copies/mL)
Group	Antibody	Animal ID	SARS-CoV-2 sgmRNA in BAL (copies/mL)
			Day 0	Day 1	Day 2	Day 4	Day 5
Group 1	Isotype Control	V100	25	61246.5	73617.5	1658.67	117.008
	40 mg/kg	V099	25	53555.5	121550	25	25
	Prophylaxis	V118	25	180022	257409	25	25
Group 2	AZD7442	V101	25	25	25	25	25
	4 mg/kg	V117	25	126.144	404.976	25	25
	Prophylaxis	V103	25	5001.9	387.224	25	25
Group 3	AZD7442	V104	25	1535.79	1147.67	25	25
	0.4 mg/kg	V098	25	51935	25	25	25
	Prophylaxis	V112	25	29784.6	40107.8	124.771	25
Group 4	AZD7442	V105	25	4442.81	30758.8	25	25
	0.04 mg/kg	V115	25	25312.2	18476.3	25	25
	Prophylaxis	V116	25	62111.5	99531.5	243.832	25
Group 5	AZD7442	V097	25	1503440	334446	332.815	25
	40 mg/kg	V113	25	1272055	221896	572.73	25
	Prophylaxis	V110	25	310560	523645	1702.92	25
Group 6	AZD7442-YTE	V102	25	60037.5	25	147.252	25
	40 mg/kg	V114	25	237210	13740.6	25	25
	Prophylaxis	V111	25	539480	24929.8	778.695	25
SARS-CoV-2 sgmRNA in Nasal Swab Samples (copies/mL)
Group	Antibody	Animal ID	SARS-CoV-2 sgmRNA in Nasal Swab (copies/mL)
			Day 0	Day 1	Day 2	Day 4	Day 5
Group 1	Isotype Control	V100	25	24457	472893	13736	204
	40 mg/kg	V099	25	25	25	25	25
	Prophylaxis	V118	25	2049	27767850	1635	25
Group 2	AZD7442	V101	25	25	25	25	25
	4 mg/kg	V117	25	25	22	25	25
	Prophylaxis	V103	25	25	25	25	25
Group 3	AZD7442	V104	25	25	47357	25	25
	0.4 mg/kg	V098	25	25	25	25	25
	Prophylaxis	V112	25	25	25	25	25
Group 4	AZD7442	V105	25	25	25	25	25
	0.04 mg/kg	V115	25	3069	555540	8435	25
	Prophylaxis	V116	25	25	26657	632	25
Group 5	AZD7442	V097	25	19018	409995	25	25
	40 mg/kg	V113	25	25	25	25	25
	Prophylaxis	V110	25	18226	209460	25	25
Group 6	AZD7442-YTE	V102	25	25	25	25	25
	40 mg/kg	V114	25	1495	42241	25	25
	Prophylaxis	V111	25	25	17906	25	25
Average Pathology Scores from Lung Sections on Day 5 Post-infection
Group	Antibody	Animal ID	Average Pathology Score (8 sections)
			Alveoli	Bronchus/ Bronchiole	Vasculature	Fibrin/Hyalin	Edema
Group 1	Isotype Control	V100	1.375	1.125	0.9375	0	0.125
	40 mg/kg	V099	2.4375	2.5	1.75	0.125	0.375
	Prophylaxis	V118	2	1.875	1.375	1	1.375
Group 2	AZD7442	V101	1	1.3125	0.875	0	0.625
	4 mg/kg	V117	0.875	0.875	0.4375	0	0.125
	Prophylaxis	V103b
Group 3	AZD7442	V104	1.375	1.625	1	0	0.1875
	0.4 mg/kg	V098	1.3125	1.75	0.875	0	0
	Prophylaxis	V112	1.5	2.125	0.8125	0.25	0
Group 4	AZD7442	V105	0.6875	0.8125	0.1875	0	0.0625
	0.04 mg/kg	V115	1.75	2	1.25	0	0.25
	Prophylaxis	V116	1.0625	0.9375	0.5	0	0.125
Group 5	AZD7442	V097	1.5	2.25	2	0.125	0.5625
	40 mg/kg	V113	1.375	1.5	1.5625	0	1
	Prophylaxis	V110	0.8125	1.25	0.9375	0	0
Group 6	AZD7442-YTE	V102	0.5	1	0.875	0	0.375
	40 mg/kg	V114	1	1.42857	1	0	0.214286
	Prophylaxis	V111	2	2	1.75	0.25	1.375
b Pathology score omitted for animal V103 due to unusual inflammation likely caused by foreign material (appears to be vegetation introduced during BAL procedure)
